# Supplementary material for: Cytoplasmic incompatibility in the semivoltine longicorn beetle Acalolepta fraudatrix (Coleoptera: Cerambycidae) double infected with Wolbachia
Source: PLoS One. 2022 Jan 14;17(1):e0261928. doi: 10.1371/journal.pone.0261928 (PMC8759696; doi:10.1371/journal.pone.0261928)
Supplement: S2 Table — (XLSX) [file pone.0261928.s006.xlsx]

## Sheet: Sheet1
	S2 Table. Results of diagnostic PCR detection of Wolbachia, Rickettsia, Spiroplasma, Arsenophonus, and Cardinium of 36 individuals from the Fukaura population of A. furaudatirix, and 10 from the Shiwa population.
			Wolbachia					Rickettsia	Spiroplasma	Arsenophonus	Cardinium
	Population of A. fraudatrix	sample No.	ftsZ	wsp	16S	wFra1	wFra2	16S	16S	16S	16S
	Fukaura	male_1	+	+	+	+	+	-	-	-	-
		male_2	+	+	+	+	+	-	-	-	-
		male_3	+	+	+	+	+	-	-	-	-
		male_4	+	+	+	+	+	-	-	-	-
		male_5	+	+	+	+	+	-	-	-	-
		male_6	+	+	+	+	+	-	-	-	-
		male_7	+	+	+	+	+	-	-	-	-
		male_8	+	+	+	+	+	-	-	-	-
		male_9	+	+	+	+	+	-	-	-	-
		female_1	+	+	+	+	+	-	-	-	-
		female_2	+	+	+	+	+	-	-	-	-
		female_3	+	+	+	+	+	-	-	-	-
		female_4	+	+	+	+	+	-	-	-	-
		female_5	+	+	+	+	+	-	-	-	-
		female_6	+	+	+	+	+	-	-	-	-
		female_7	+	+	+	+	+	-	-	-	-
		female_8	+	+	+	+	+	-	-	-	-
		female_9	+	+	+	+	+	-	-	-	-
		female_10	+	+	+	+	+	-	-	-	-
		female_11	+	+	+	+	+	-	-	-	-
		female_12	+	+	+	+	+	-	-	-	-
		female_13	+	+	+	+	+	-	-	-	-
		female_14	+	+	+	+	+	-	-	-	-
		larva_1	+	+	+	+	+	-	-	-	-
		larva_2	+	+	+	+	+	-	-	-	-
		larva_3	+	+	+	+	+	-	-	-	-
		larva_4	+	+	+	+	+	-	-	-	-
		larva_5	+	+	+	+	+	-	-	-	-
		larva_6	+	+	+	+	+	-	-	-	-
		larva_7	+	+	+	+	+	-	-	-	-
		larva_8	+	+	+	+	+	-	-	-	-
		larva_9	+	+	+	+	+	-	-	-	-
		larva_10	+	+	+	+	+	-	-	-	-
		larva_11	+	+	+	+	+	-	-	-	-
		larva_12	+	+	+	+	+	-	-	-	-
		larva_13	+	+	+	+	+	-	-	-	-
	Shiwa	male_1	-	-	-			-	-	-	-
		male_2	-	-	-			-	-	-	-
		male_3	-	-	-			-	-	-	-
		male_4	-	-	-			-	-	-	-
		male_5	-	-	-			-	-	-	-
		male_6	-	-	-			-	-	-	-
		female_1	-	-	-			-	-	-	-
		female_2	-	-	-			-	-	-	-
		female_3	-	-	-			-	-	-	-
		female_4	-	-	-			-	-	-	-
		+: Positive
		-: Negative
		Blank: not examined
